# Supplementary material for: Oxymatrine Inhibits Influenza A Virus Replication and Inflammation via TLR4, p38 MAPK and NF-κB Pathways
Source: Int J Mol Sci. 2018 Mar 23;19(4):965. doi: 10.3390/ijms19040965 (PMC5979549; doi:10.3390/ijms19040965)
Supplement: Supplementary file 1 [file ijms-19-00965-s001.zip]

Archive with 7 entries (6 files):
- Supplement material/
- Supplement material/Supplement material of Method. Lung injury semiquantitative scoring system.docx
- Supplement material/Supplementary Figure S1. The cytotoxicity of OMT on MDCK cells.docx
- Supplement material/Supplementary Figure S2. The result of time-of-addition assay.docx
- Supplement material/Supplementary Figure S3. The the results of double enzyme digestion.docx
- Supplement material/Supplementary Table S1. Primers for cloning human gene promoter.docx
- Supplement material/Supplementary Table S2. The sequences of primers used in qRT-PCR assay.docx
